# Supplementary material for: Late subadult ontogeny and adult aging of the human thorax reveals divergent growth trajectories between sexes
Source: Sci Rep. 2020 Jul 1;10:10737. doi: 10.1038/s41598-020-67664-5 (PMC7329879; doi:10.1038/s41598-020-67664-5)
Supplement: Supplementary file 2 — Supplementary information [file 41598_2020_67664_MOESM2_ESM.xlsx]

## Sheet: Juveniles
	Origin	Age-group	Age	Sex
Juveniles
eTX001	Innsbruck	Juvenile	7	Male
eTX002	Innsbruck	Juvenile	8	Male
eTX003	Innsbruck	Juvenile	10	Male
eTX004	Copenhagen	Juvenile	7	Male
eTX005	Copenhagen	Juvenile	8	Male
eTX006	Copenhagen	Juvenile	8	Male
eTX007	Copenhagen	Juvenile	9	Male
eTX008	Copenhagen	Juvenile	10	Male
eTX009	Copenhagen	Juvenile	11	Male
eTX010	Copenhagen	Juvenile	11	Male
eTX011	Copenhagen	Juvenile	11	Male
eTX012	Copenhagen	Juvenile	12	Male
eTX013	Copenhagen	Juvenile	12	Male
eTX014	Copenhagen	Juvenile	7	Female
eTX015	Copenhagen	Juvenile	8	Female
eTX016	Copenhagen	Juvenile	8	Female
eTX017	Copenhagen	Juvenile	8	Female
eTX018	Copenhagen	Juvenile	9	Female
eTX019	Copenhagen	Juvenile	9	Female
eTX020	Copenhagen	Juvenile	10	Female
Adolescents
eTX021	Paris	Adolescent	13y1m	Male
eTX022	Paris	Adolescent	13y1m	Male
eTX023	Paris	Adolescent	15y	Male
eTX024	Paris	Adolescent	15y1m	Male
eTX025	Paris	Adolescent	17y2m	Male
eTX026	Paris	Adolescent	17y1m	Male
eTX027	Paris	Adolescent	19y	Male
eTX028	Copenhagen	Juvenile	11	Female
eTX029	Copenhagen	Juvenile	12	Female
eTX030	Copenhagen	Juvenile	12	Female
eTX031	Copenhagen	Juvenile	12	Female
eTX032	Copenhagen	Juvenile	12	Female
eTX033	Innsbruck	Juvenile	11	Female
eTX034	Paris	Adolescent	13y	Female
eTX035	Paris	Adolescent	13y2m	Female
eTX036	Innsbruck	Adolescent	14	Female
eTX037	Paris	Adolescent	15y1m	Female
eTX038	Paris	Adolescent	15y1m	Female
eTX039	Innsbruck	Adolescent	15y7m	Female
eTX040	Paris	Adolescent	17y3m	Female
eTX041	Paris	Adolescent	17y4m	Female
eTX042	Paris	Adolescent	19y2m	Female
Adults
eTX043	Innsbruck	Adult	18	Male
eTX044	Israel	Adult	29	Male
eTX045	Madrid	Adult	27	Male
eTX046	Israel	Adult	35	Male
eTX047	New York City	Adult	34	Male
eTX054	Madrid	Adult	66	Male
eTX055	Madrid	Adult	54	Male
eTX056	Madrid	Adult	34	Male
eTX057	Madrid	Adult	48	Male
eTX058	Madrid	Adult	47	Male
eTX059	Madrid	Adult	50	Male
eTX060	Madrid	Adult	53	Male
eTX061	Madrid	Adult	40	Male
eTX062	Madrid	Adult	44	Male
eTX063	Madrid	Adult	49	Male
eTX064	Madrid	Adult	67	Male
eTX065	Madrid	Adult	46	Male
eTX066	Madrid	Adult	60	Male
eTX048	Innsbruck	Adult	27	Female
eTX049	Innsbruck	Adult	29	Female
eTX050	Madrid	Adult	31	Female
eTX051	Innsbruck	Adult	35	Female
eTX052	Israel	Adult	32	Female
eTX053	Israel	Adult	38	Female
eTX067	Madrid	Adult	59	Female
eTX068	Madrid	Adult	54	Female
eTX069	Madrid	Adult	45	Female
eTX070	Madrid	Adult	52	Female
eTX071	Madrid	Adult	43	Female
eTX072	Madrid	Adult	44	Female
eTX073	Madrid	Adult	54	Female
eTX074	Madrid	Adult	49	Female
eTX075	Madrid	Adult	64	Female
eTX076	Madrid	Adult	51	Female
eTX077	Madrid	Adult	42	Female
eTX078	Madrid	Adult	56	Female
eTX079	Madrid	Adult	48	Female
eTX080	Madrid	Adult	56	Female
eTX081	Madrid	Adult	51	Female
